# Supplementary material for: NlpC/P60 peptidoglycan hydrolases of Trichomonas vaginalis have complementary activities that empower the protozoan to control host-protective lactobacilli
Source: PLoS Pathog. 2023 Aug 16;19(8):e1011563. doi: 10.1371/journal.ppat.1011563 (PMC10461829; doi:10.1371/journal.ppat.1011563)
Supplement: S1 Table — (A) Features of the nine TvNlpC genes and proteins of clans A (A1 to A4 in blue) and B (B1 to B5 in red); (B) Evidence for the expression of TvNlpCs at transcript and protein level as previously reported; (C) NlpC/P60 genes identified in Trichomonads: Trichomonas gallinae, Trichomonas tenax and Histomonas meleagridis. (XLSX) [file ppat.1011563.s005.xlsx]

## Sheet: TABLE S1A
Table S1A
Number and Locus	RefSeq protein accession	Ortholog group TrichDB	Annotation	Domains - InterProScan output
SDNlpC_A1 TVAG_119910	XP_001276902	OG5_140290	Clan CA, family C40, NlpC/P60 superfamily cysteine peptidase	PF08239 Bacterial SH3 domain [90-139] - PF00877 NlpC/P60 family [165-264]
SDNlpC_A2 TVAG_457240	XP_001583075	OG5_140290	Clan CA, family C40, NlpC/P60 superfamily cysteine peptidase	PF08239 Bacterial SH3 domain[90-139] - PF00877 NlpC/P60 family [164-255]
NlpC_A3 TVAG_324990	XP_001330233	OG5_140290	Clan CA, family C40, NlpC/P60 superfamily cysteine peptidase	PF00877 NlpC/P60 family [166-258] ; with divergent PF08239 Bacterial SH3 domain, see alignment
NlpC_A4 TVAG_252970	XP_001314869	OG5_140290	Clan CA, family C40, NlpC/P60 superfamily cysteine peptidase	PF00877 NlpC/P60 family [47-143]
NlpC_B1 TVAG_393610	XP_001326856	OG5_135136	Clan CA, family C40, NlpC/P60 superfamily cysteine peptidase	PF00877 NlpC/P60 family [45-131]
NlpC_B2 TVAG_051010	XP_001321089	OG5_135136	Clan CA, family C40, NlpC/P60 superfamily cysteine peptidase	PF00877 NlpC/P60 family [41-125]
SDiNlpC_B3 TVAG_042760	XP_001305907	OG5_135136	Clan CA, family C40, NlpC/P60 superfamily cysteine peptidase	PF00877 NlpC/P60 family [38-129]
NlpC_B4 TVAG_209010	XP_001327845	OG5_135136	Clan CA, family C40, NlpC/P60 superfamily cysteine peptidase	PF00877 NlpC/P60 family [45-131]
NlpC_B5 TVAG_411960	XP_001310764	OG5_135136	Clan CA, family C40, NlpC/P60 superfamily cysteine peptidase	PF00877 NlpC/P60 family [37-122]
SDi Indicates the entrie with structural data described in this study and SD the two structures from Clan A described in the related paper by Pinheiro et al. (2018). mBio 9:e01784-18. doi:10.1128/mBio.01784-18.

## Sheet: TABLE S1B
Table S1B
Number and Locus tag (strain G3)	Dias-Lopes et al. (2)	Zimmann et al. (3)	Mean transcription level 3'end normalised read counts: Gould et al. (4)a	Mean transcription level RPKM: Huang et al. (5)b
T. vaginalis strain	FMV1	T1 and TV17-48	T016	ATCC30236
SDNlpC_A1 TVAG_119910 (1)	Not detected	Not detected	234.928	57.8
SDNlpC_A2 TVAG_457240 (1)	Detected	Detected	3712.73	67.3
NlpC_A3 TVAG_324990	Not detected	Detected	37.5045	12.6
NlpC_A4 TVAG_252970	Not detected	Not detected	340.221	0.1
NlpC_B1 TVAG_393610	Not detected	Not detected	20.6191	0.1
NlpC_B2 TVAG_051010	Not detected	Not detected	25.1018	0.6
SDiNlpC_B3 TVAG_042760	Not detected	Not detected	7.51909	6
NlpC_B4 TVAG_209010	Detected	Not detected	6869.94	634.8
NlpC_B5 TVAG_411960	Not detected	Not detected	4.55182	2.1
Omics approach	Proteomics: trophozoites and pseudocysts	Proteomics: lysosome-enriched fractions	Transcriptomics: Mean expression	Transcriptomics: Mean expression
SDi Indicate the entry with structural data described in this study and SD the two structures from entries member of Clan A described in the related paper (1).
aAdditional features of the study (4), the mean transcriptions values were derived from the below listed growth conditions:
An0: anaerobically grown parasites
An0x (5, 30, 120 min): parasite exposed to oxygen stress
AdOxInf (5, 30, 120 min): parasites exposed to oxygen stress and to vaginal epithelial cells
Ad0: trophozoites adapted to 15% CO2
AdInf (5, 30, 120 min): parasites adapted to 15% CO2 exposed to vaginal epithelial cells
bAdditional features of the study (5), the mean transcriptions values were derived from the below listed growth conditions:
1% Glucose 12 hrs; Glucose restriction (GR) for 12 hrs, 24 hrs and 36 hrs
References
(1) Pinheiro J, Biboy J, Vollmer W, Hirt RP, Keown JR, Artuyants A, et al. The Protozoan Trichomonas vaginalis Targets Bacteria with Laterally Acquired NlpC/P60 Peptidoglycan Hydrolases. mBio. 2018;9(6).
(2) Dias-Lopes G, Wisniewski JR, de Souza NP, Vidal VE, Padron G, Britto C, et al. In-Depth Quantitative Proteomic Analysis of Trophozoites and Pseudocysts of Trichomonas vaginalis. J Proteome Res. 2018;17(11):3704-18.
(3) Zimmann N, Rada P, Zarsky V, Smutna T, Zahonova K, Dacks J, et al. Proteomic analysis of Trichomonas vaginalis phagolysosome, lysosomal targeting, and unconventional secretion of cysteine peptidases. Mol Cell Proteomics. 2021:100174.
(4) Gould SB, Woehle C, Kusdian G, Landan G, Tachezy J, Zimorski V, et al. Deep sequencing of Trichomonas vaginalis during the early infection of vaginal epithelial cells and amoeboid transition. Int J Parasitol. 2013;43(9):707-19.
(5) Huang KY, Chen YY, Fang YK, Cheng WH, Cheng CC, Chen YC, et al. Adaptive responses to glucose restriction enhance cell survival, antioxidant capability, and autophagy of the protozoan parasite Trichomonas vaginalis. Biochim Biophys Acta. 2014;1840(1):53-64.
(6) Gao F, Zhang CT. GC-Profile: a web-based tool for visualizing and analyzing the variation of GC content in genomic sequences. Nucleic Acids Res. 2006;34:W686-91.

## Sheet: TABLE S1C
Table S1C
Gene name / acccession	GenBank accession for contig encoding the Nlpc/P60 protein	Contig number	Position in the contig	Organism
TG_NlpC_P60_A1	MRSU01006711.1	contig6712	3019-2192	Trichomonas gallinae isolate XT1081-07
TG_NlpC_P60_A2	MRSU01001152.1	contig1152	2194-1361	Trichomonas gallinae isolate XT1081-07
TG_NlpC_P60_A3	MRSU01010563.1	contig10564	198-1004	Trichomonas gallinae isolate XT1081-07
TG_NlpC_P60_A4	MRSU01004022.1	contig4023	14389-13580	Trichomonas gallinae isolate XT1081-07
TG_NlpC_P60_B1	MRSU01010644.1	contig10645	3661-3260	Trichomonas gallinae isolate XT1081-07
TG_NlpC_P60_B2	MRSU01008483.1	contig8484	1508-1083	Trichomonas gallinae isolate XT1081-07
TG_NlpC_P60_B3	MRSU01003780.1	contig3781	8749-9165	Trichomonas gallinae isolate XT1081-07
TG_NlpC_P60_B4	MRSU01010906.1	contig10907	26591-26187	Trichomonas gallinae isolate XT1081-07
TT_NlpC_P60_A1	OCTD01000575.1	contig00575	22452-21643	Trichomonas tenax strain NIH4 ATCC 30207
TT_NlpC_P60_A2	OCTD01004092.1	contig04092	2062-2859	Trichomonas tenax strain NIH4 ATCC 30207
TT_NlpC_P60_B1	OCTD01003747.1	contig03747	3736-3410	Trichomonas tenax strain NIH4 ATCC 30207
TT_NlpC_P60_B2	OCTD01003610.1	contig03610	1539-1153	Trichomonas tenax strain NIH4 ATCC 30207
TT_NlpC_P60_B3	OCTD01002439.1	contig02439	1571-1185	Trichomonas tenax strain NIH4 ATCC 30207
TT_NlpC_P60_B4	OCTD01001762.1	contig01762	779-1114	Trichomonas tenax strain NIH4 ATCC 30207
KAH0790985.1	JAANOX010000126.1	contig_23	393326-393910	Histomonas meleagridis strain 2922-C6/04-290x
KAH0791398.1	JAANOX010000111.1	contig_213	17957-18517	Histomonas meleagridis strain 2922-C6/04-290x
KAH0789673.1	JAANOX010000153.1	contig_26	202221-202790	Histomonas meleagridis strain 2922-C6/04-290x
KAH0793120.1	JAANOX010000070.1	contig_166	276260-276832	Histomonas meleagridis strain 2922-C6/04-290x
