# Supplementary material for: NlpC/P60 peptidoglycan hydrolases of Trichomonas vaginalis have complementary activities that empower the protozoan to control host-protective lactobacilli
Source: PLoS Pathog. 2023 Aug 16;19(8):e1011563. doi: 10.1371/journal.ppat.1011563 (PMC10461829; doi:10.1371/journal.ppat.1011563)
Supplement: S3 Table — (XLSX) [file ppat.1011563.s007.xlsx]

## Sheet: TABLE S2
Label and gene ID	Forward primer sequence (5' to 3')	Reverse primer sequence (5' to 3')
TvNlpC_A1 TVAG_119910	TCACAATTCCAACCCAATCTG	CTCCGTCATTTGCACCATCT
TvNlpC_A2 TVAG_457240	TAAGACCAAGCTTGGCTGC	TTCCGACATACATTCCGAC
TvNlpC_A3 TVAG_324990	ATGTTTGGGCTGCAACAGGT	AGTGCACTAGAGCAGTGAAG
TvNlpC_A4 TVAG_252970	TATATCCCACGCAATGCAGA	AGCAACGGTTCATGGAAGC
TvNlpC_B1 TVAG_393610	GGCTGGTCCAAATTCATTTGAC	ACCATCGCAAAGACCAACAT
TvNlpC_B2 TVAG_051010	CCATCGCAATGTTGAAGAGA	TGGCTCATAGAAGCAGCAAA
TvNlpC_B3 TVAG_042760	TTTGTTCGACTGCTCTGGCT	TTTCCTGGTCTTGGAGCATG
TvNlpC_B4 TVAG_209010	AGTTCTGCCACAACGCTTGC	TTACCAGTACCTGCGGTAGC
TvNlpC_B5 TVAG_411960	CAAATCAGGTAATGGCTCTC	TTACCAGTACCTGCGGAAG
Blue and red highlight TvNlpCs of Clan A and B, respectively
