# Supplementary material for: NlpC/P60 peptidoglycan hydrolases of Trichomonas vaginalis have complementary activities that empower the protozoan to control host-protective lactobacilli
Source: PLoS Pathog. 2023 Aug 16;19(8):e1011563. doi: 10.1371/journal.ppat.1011563 (PMC10461829; doi:10.1371/journal.ppat.1011563)
Supplement: S1 Data — (FST) [file ppat.1011563.s008.fst]

>TVAG_119910
ANDGERAANLVKTKLGCKYILGMSGPDTYDCSGLMQWAYNRLDIFMHRTADVQDLHGQLQ
DILPGDIITFTHVGMYVGNGQFIHASTNGYVVKYQDFYTIRRY
>TVAG_457240
ANDGERAANLVKTKLGCKYVWAMSGPDTFDCSGLMQWAYNRLDIFMHRTADVQGNHGQLK
DILPGDIITFTHVGMYVGNGQFIHASTNGYVVRYQDFNSIRRY
>TVAG_324990
ENDGEIVVKLAKTKLGCKYVWAATGPNEFDCSGLMQWCYNKLDIFIHRTSGAQGTHGTKK
DLLPGDLVTFSHVGMFIGDGKFLHCSSALGGAVITEIKTMTRY
>TVAG_252970
KNYGERAISLVREKLGCEYVWAMQGPDTFDCSGLMQWAYNVLDVYIPRNADQQSEFGKKK
DLLPGDLVTFTHVGMYAGNGKFIHASSAYEKVVEMDLDSMNRC
>TG_NlpC/P60_A4
NTDGERAAYLVRTQLGLPYLWGRSGPEGYDCSGLMQWAYNRLDIFIHRTTYVQTLHGKLQ
DILPGDLILFTHVGMYVGDGIFVHASTNGMRVREQDFMTINRY
>TG_NlpC/P60_A1
KNDGEIAVELVKTKLGCPYEWAMSGPDTFDCSGLMQWAYNRLDIFIHRTSDAQGRNGKKD
ELLPGDLITFSHVGMYIGDGKFIHSTGSANKVIESDIDTMNRY
>TG_NlpC/P60_A2
KNDGEIAAELVKTKLGCQYEWAMSGPNTFDCSGLMHWAYNRLDRFIPRTSYIQAQYGKID
ELLPGDLITFSHVGMYIGDGKFIHASGTYMRVVESDFKTMNRY
>TG_NlpC/P60_A3
ANDGEIAVKLVRSRKGCGYEWAMCGPKTFDCSGLMQWTYNRLDIFIPRCSFQQAVSGIIK
DLLPGDLITFSHVVMYAGDGKFLHESSKYNDVMEVELDTMNRY
>TT_NlpC/P60_A1
NNDGERAAYLVRTQLGLPYKWGRSGPDGHDCSGLMQWAFNRLDIFIHRTTYVQTLHGKLK
DILPGDMIMFTHVGMYVGDGIFVHASTNGMHVREQDFMTINRY
>TT_NlpC/P60_A2
ANDGEIAALLAKSRKGCGYEWAMCGPKTYDCSGLMQWTYNRLDIFIPRCSFQQAEAGKIE
DLLPGDLITFSHVAMYTGNGKFVHASCKYNDIIEIALATMNRY
>Romboutsia_timonensis_HJG96041
TGIGAKLVEEAKKHLGKKYVWGATGPNTFDCSGLTQYCHKKLGINIPRTSLEQSKSGKLS
NLQVGDLIFWGHVGMYIGNNQFIHAPNSRSVVKIDNLNNARRY
>Paraclostridium_bifermentans_W
SSTGNKIVDLAKSKLGCKYVWGATGPNQFDCSGLTSWSYKQVGINIPRTSKEQSKSGKSK
NLIPGDLIFFSHVGIYVGNGQMIHAPNSSKPVKYDSIDNARRY
>Peptostreptococcaceae_bacteriu
SGGKGDLVKLAESKLGCKYVWGATGPNTFDCSGLTSWVYKQMGISIPRTSSAQSKGGTSS
NLQAGDLVFFSHVGIYVGNGQFIHAPNKSKPVKYDSLNCARRY
>Clostridium_bifermentans_ATCC6
SSVGSRIVEVAKTKLGKPYVWGATGPNQFDCSGLTQFCHKKVGISIPRTSSQQRGSGKKE
NVQLGDILCFGHVGLYAGDGKMIHAPNKEKPVKYDPCLGIRRY
>TVAG_042760
NASGSAILNVAKSRIGKQYMSGGTGPDLFDCSGLVLYSHNQCGVGVPRVAKDQARGGKAG
SGAAGDVVYFHHVGICCGDGSMVHAPRPGKTVCILKIAGYRRY
>TVAG_393610
NGRGEDIFNIARSKLGCPYVYGAAGPNSFDCSGLTYYCHQQVGISIPRVASAQQAGGVAT
NGMCGDICCFYHVGLCDGVGNYIHAPQSGDVVRYS--NNFKRY
>TVAG_051010
NTRGDDIWNVACSRLGCPYVWGATGPNQFDCSGLTQWAHRQVGINIPRVTYDQVRGGFET
NGMRGDICCFSHVGICDGVGNYIHAPHSGDVVRIS--NQFRRY
>TT_NlpC/P60_B3
NSRGDDIFNKAISRVGCPYVWGATGPNAFDCSGLTFWCHRECGINIPRVAADQQRGGIST
SGMRGDICCFYHVGLCDGAGNYIHAPTTGQNVKWS--NNFKRY
>TG_NlpC/P60_B2
NGRGDDIFNQAVSKIGCPYVWGGAGPNAFDCSGLTWWCHRQCGINIPRIASDQQAHGIPT
NGMRGDICCFYHVGLCDGVGNYIHAPTTGQNVKWS--NGFRRY
>TVAG_209010
NGVGDNILAVARSKQGCPYVWGGNGPSQFDCSGLVKFCHNACGINIARVAADQARGGRQG
SGAAGDVAYYYHVGVCCGDGGMIHAPKPGDVVKYLAFKGYRRY
>TVAG_411960
NGLGDQILAVAQSKKGCPYVYGGNGPNSFDCSGLVKYCHNKCGINIARTASQIAKGGKSG
NGSPGDVAYYYHVGICVNSAGMIHAPKPGDVVKYQAFKGFRRY
>TG_NlpC/P60_B1
NANGYDILSVAKSKLGCPYVWGANGPNSFDCSGLVQYAHKMCGITVPRVSYQQAAGGKPG
NGAAGDVCCFSHVGICCGDGNFIHAPQTGEVVKVASLSTIRRY
>TG_NlpC/P60_B3
NDVGRTILSLAESKIGCPYSWGATGPNAFDCSGLTQWCHRQVGISIPRVANQQQAQGRAG
SGAAGEICCFFHVGISCGDGNMIHAPKPGKTVCRLAIRGYRRY
>TG_NlpC/P60_B4
NASGYQILNEARKKIGCPYVYGASGPNAFDCSGLAQWCHKQCGISIPRTSSSQFNSGRTG
SGSAGDLVFFSHVGICNGMGGMVHAPNSKKPVQEVSFGGYKRY
>TT_NlpC/P60_B1
NASGSAILNVAVSKLGCKYVYGAVGPNTFDCSGLVMYCHKQCGISTPRVSRDQAAGGRAG
DGQAGDVCCFHHVGICCGDGRFIHAPQTGDVVKYTDLSCIRRY
>TT_NlpC/P60_B2
NASGSAILNVAVSKLGCKYVYGAAGPNTFDCSGLVMYCHRQCGISTPRVSRDQAAGGRAG
SGQAGDVCCFHHVGICCGDGRFIHAPQTGDVVKYSDLSCIRRY
>TT_NlpC/P60_B4
NGVGDSILRIARGRIGCSYVSGATGPNSFDCSGLCQYCHRQVGISIPRVARDQANSGKYG
SGAAGEIACFFHVGICTGNGSMIHAPRPGKTVCETEIKGYRRY
>Drancourtella_sp_An1_WP_087169
ASAASVIVSAARSCLGTPYVWGGNTPGGLDCSGLVKYCHSVAGISVARTSSALGAGGKAS
SPQPGDVVCYGHVGIYIGGGQMIHAPQPGDVVKVQSVYWYRRY
>Streptosporangium_canum_SFL237
SGSGSAIVAAAREHIGKPYVWGADGPSAFDCSGLVYYTLNQAGIIGDTTAAGYQASGQPS
SPQPGDIVFFTHVGIYAGDGKMIHAPRPGTMVRVEDVATYRRF
>Histomonas_meleagridis_KAH0793
NSVGDTIVSYAKSKLGCSYVYGAAGPNTFDCSGLTQWCHAQVGISIPRTASAQSQSGTKA
NLLPGDVCCFSHVGIYVGSGNCIHAPHSGDVVKTTGIQYGRRY
>Histomonas_meleagridis_KAH0789
NSVGDTIVSYAKSKLGCSYVYGAAGPNTFDCSGLTQWCHKQVGISIPRTASAQSQSGTKA
NLKPGDVCCFSHVGIYVGSGNCIHAPHSGDVVKTTGIKFGRRY
>Histomonas_meleagridis_KAH0791
NSVGDTIVSYAKSKIGCDYVSGATGPNTFDCSGFTQWCHKQVGISIPRTSSAQAQSGTKA
NLKPGDVCCFSHVGIYSGSGNCIHAPHSGDKVKSASIKYGRRY
>Histomonas_meleagridis_KAH0790
NGTGDSIVAKARSKLGCKYVYGATGPNTFDCSGLTQWCHKQVGISIPRTASQQSQQGTKA
NLKPGDVCCFSHVGIYIGNGNCIHAPKPGDVVKTTGIKFGRRY
>Rhodococcus_opacus_WP_01268809
PGSGTSALQAGMTRIGDPYVWGATGPDQFDCSGLVVWAYKQIGKTLPRSSQAQASGGSPD
ELQPGDVVLFSHVGLYAGNGNILHASTFGVPVKIESMAGARRY
>Tomitella_biformata_WP_0247931
TGLGYAALQVALTRIGTPYVWGATGPDSFDCSGLVQWAYKQVGINTPRTALQQSLGGTPK
DILPGDVVTFSHVGIYAGNGMMVHASTFGVPVKVQEISNIRRY
>Rhodococcus_spongiicola_WP_127
NSKGQAVANAAKSKLGSPYVWGATGPSSFDCSGLVQWAHKQAGVSVPRVSYDQIAGGTPA
NLQPGDVVSFNHIGIYAGDGQVVHAPTSGDVVKISPVDGATRY
>Rhodococcus_defluvii_WP_031938
SSTGQAAANAAQSKVGSPYVWGATGPNSFDCSGLVQWAYKQAGVSVPRTSYDQVAGGTPS
NLQPGDVVAFDHIGIYIGNGSVVHAPTEGDVVKISPVDGASRY
>Corynebacterium_vitaeruminis_W
PSTGSAIVSAARSKIGSPYVWGATGPNSFDCSGLTSWAYQQVGKSIPRTSQAQASQGAPS
SPALGDIVSFTHVGIFSGNGNVIHAPQSGDVVKEAPMNNFVRF
>Corynebacterium_freneyi_WP_035
VSTGQKIVDAARSQIGTPYVWGGAQPGGFDCSGLTSWAYQQVGKSIPRTSQAQANGGQSG
GKQLGDIIVFTHVGIFSGGNNVIHAPQTGDVVKEASIDSVVRF
>Corynebacterium_durum_WP_00606
AGQGQAIMDAAASKIGSPYVWGATGPNSFDCSGLTSWAYKQVGKDIPRTSQAQAASGTKD
NLQAGDIVAFSHVGIYTGHGTVIHATTEGKPLAETSMDSAVRY
>Corynebacterium_genitalium_WP_
PSQGERIVSIAKSKIGSPYVYGAAGPNAFDCSGFTSWVHAQAGKQIPRTSQAQANAGRKS
DLQPGDIVVYSHVAIYAGNGQIIDALNSGTPVGYRPLNSAVRF
>Streptomyces_sp_42MFCol3.1_WP_
SGRAGAAFSAAQSKIGSPYVYGASGPSSFDCSGLTSWAYAQAGVSIPRTSQAQANAGTRS
DLQVGDLVIFHHVGLYAGNGQVLHAPRTGTVVRYESIGFGVRI
>Streptomyces_cellostaticus_WP_
SGRAEAAFSAAQSKIGSPYVYGASGPSSFDCSGLTSWAYAQAGVSIPRTSEAQANAGTRA
DLKVGDLVIFHHVGLYAGNGQVLHAPHTGAVVRYEAMSFGVRI
>Peptacetobacter_hiranonis_WP_2
NAKAEAALKIAKAQLGKPYKWGATGPNSFDCSGLTYYAYKNGKVSIPRTSREQSKFGKKS
ELKPGDLVFFSHVGMYIGNDQYIHSPQTGDVVKISKLSVARRV
>Clostridium_difficile_YP_00108
DAKVQNVLNLAFKQQGKPYKWGATGPNSFDCSGFTSYVYKNGGVNLPRVSRSQATVGKKA
ELKPGDLVFFNHVGLYVGDSKFIHSPQTGDVVKVTSMATATRV
>Lactobacillus_reuteri_WP_03515
GSKAEQIISLARQQIGKPYVYGATGPNSFDCSGLVQYVYRQAGINLPRTAAQQSTRGYSS
NLQPGDLLFWYHVGIYTGNGNTLFAPQPGQTVKEQPMRFARRV
>Lactobacillus_casei_WP_0035851
NNDQAAVVNLAKQQLGKPYAWGATGPNSFDCSGLTQYVFAHAGVNLPRVTWQQETVGKDN
ALLPGDLLFWYHVAIYIGDGNMIQAPTTGDVVKITALRFARRV
>Lactobacillus_iners_WP_0067364
KASAQAIINFALKQQGKPYVYGAAGPSAFDCSGLTSYVYKQVGRYIGRTTYNQLNAGTRS
QLQPGDLVFWYHVGIYIGNGQYIHSPQPGQSVTVANISYGVRV
>Lactobacillus_gasseri_WP_03542
SSTAQTVVNAAKSQIGKPYVWGATGPNAYDCSGLVQYAYSQAGKNIGRTTYQQAGAGQHS
QAQAGDILMWYHDAIYVGNNQYVHAPQPGQNVTQATISYAIRV
>Lactobacillus_gallinarum_WP_02
TKKRNAIVKLAKKEIGKPYVWGAAGPYAFDCSGLTSYVYKNANKTLPRTTYGQITLGKTK
TLKKGDLLFWYHVGIYIGGGKFVHAPAPGQNVKTQTLASAKRV
